# Supplementary material for: High fat-fed GPR55 null mice display impaired glucose tolerance without concomitant changes in energy balance or insulin sensitivity but are less responsive to the effects of the cannabinoids rimonabant or Δ(9)-tetrahydrocannabivarin on weight gain
Source: PeerJ. 2020 Aug 24;8:e9811. doi: 10.7717/peerj.9811 (PMC7451014; doi:10.7717/peerj.9811)
Supplement: Data S1 [file peerj-08-9811-s001.xlsx]

## Sheet: Table 1
	n	Wild-type mice	Knockout mice
Body fat content (g)	12	13.01 ± 0.57	13.13 ± 0.54
Body lean content (g)	12	18.02 ± 0.68	18.63 ± 0.85
Epididymal fat pads (g)	12	1.09 ± 0.09	0.85 ± 0.10
Inguinal fat pads (g)	12	0.60 ± 0.06	0.52 ± 0.07
Interscapular fat pads (g)	12	0.108 ± 0.007	0.118 ± 0.013
Food intake over 35 days (g)	6	111 ± 2	115 ± 4
Energy expenditure (kJ/h)	6	3.17 ± 0.13	3.38 ± 0.21
Activity (Line breaks per 10 min)	6	31.3 ± 1.2	28.8 ± 1.79
		1	2	3	4	5	6	7	8	9	10	11	12
Body fat content (g)	Wild-type mice	11.5705	13.2099	12.4214	9.55032	13.8262	13.9322	12.3408	15.6421	16.754	13.4212	12.822	10.642		13.0111
	Knockout mice	14.4619	14.81	12.9908	15.0572	13.0791	10.6817	10.7178	11.2994	11.4821	16.2671	12.2336	14.5239		13.1337
		1	2	3	4	5	6	7	8	9	10	11	12
Body lean content (g)	Wild-type mice	16.3422	15.7164	19.4005	19.6277	15.5854	15.0834	21.7079	18.8779	21.5777	18.4774	18.4614	15.4128
	Knockout mice	23.2619	21.2972	19.3147	22.4501	16.9905	15.9239	13.5146	18.6339	17.0502	15.4858	19.578	20.058
		1	2	3	4	5	6	7	8	9	10	11	12
Epididymal fat pads (g)	Wild-type mice	1.35	1.37	1.58	1.47	0.85	0.97	0.45	0.81	1	1.14	1.17	0.95
	Knockout mice	0.86	0.86	0.77	0.75	0.52	0.47	0.69	0.45	0.92	0.97	1.66	1.22
		1	2	3	4	5	6	7	8	9	10	11	12
Inguinal fat pads (g)	Wild-type mice	0.79	0.79	0.93	0.66	0.35	0.32	0.29	0.67	0.61	0.61	0.57	0.65
	Knockout mice	0.45	0.55	0.4	0.38	0.29	0.21	0.57	0.22	0.62	0.61	0.95	0.95
		1	2	3	4	5	6	7	8	9	10	11	12
Interscapular fat pads (g)	Wild-type mice	0.14	0.12	0.08	0.13	0.1	0.11	0.07	0.1	0.08	0.09	0.14	0.13
	Knockout mice	0.12	0.1	0.13	0.07	0.06	0.07	0.18	0.08	0.18	0.12	0.12	0.19
		1	2	3	4	5	6
Food intake over 35 days (g)	Wild-type mice	117.1	109.9	113.9	110.5	106.2	109.1
	Knockout mice	107	116.7	109.1	133.7	112.2	109.8
		1	2	3	4	5	6
Energy expenditure (kJ/h)	Wild-type mice	3.565	3.271	3.382	3.106	2.625	2.967
	Knockout mice	3.048	2.756	3.476	4.306	3.315	3.381
		1	2	3	4	5	6
Activity (Line breaks per 10 min)	Wild-type mice	35	29	32.5	31	27	33
	Knockout mice	24.5	25.5	26	29	35.5	32.5

## Sheet: Table 2
		n	Wild-type mice	Knockout mice
			(n = 12/6)	(n = 11/6)
	Body fat content by DEXA (g)	12 or 11	21.75 ± 0.48	23.24 ± 0.80
	Body lean content by DEXA (g)	12 or 11	19.37 ± 0.71	17.91 ± 0.92
	Bone mineral density (g/cm3)	12 or 11	0.0531 ± 0.0007	0.0518 ±0.0013
	Body fat content by NMR (g)	12 or 11	22.89 ± 0.68	23.17 ± 0.81
	Body lean content by NMR (g)	12 or 11	18.18 ± 0.43	18.33 ± 0.85
	Epididymal fat pads (g)	12 or 11	2.18 ± 0.09	2.05 ± 0.09
	Inguinal fat pads (g)	12 or 11	1.712 ± 0.126	1.513 ± 0.07
	Interscapular fat pads (g)	12 or 11	0.108 ± 0.007	0.118 ± 0.133
	Food intake over 62 days (g)	6	166 ± 6	171 ± 5
	Energy expenditure (kJ/h)	6	3.52 ± 0.12	3.81 ± 0.25
	Activity (Line breaks per 10 min)	6	26.6 ± 4.5	20.96 ± 5.79
				1	2	3	4	5	6	7	8	9	10	11	12
	Body fat content by DEXA (g)		Wild-type mice	20.5	22.282	19.987	20.434	18.512	21.514	22.242	22.79	24.47	21.942	22.686	23.658
			Knockout mice	21.873	22.602	17.563	26.291	22.048	26.173	23.971	22.562	23.36	22.094	27.105
				1	2	3	4	5	6	7	8	9	10	11	12
	Body lean content by DEXA (g)		Wild-type mice	17.4005	18.8184	20.0132	13.4655	18.0878	20.8859	18.8583	21.7099	21.1298	17.758	22.114	21.5419
			Knockout mice	16.7267	14.0983	17.7372	16.5086	16.5519	23.9274	15.9286	18.1378	19.2402	15.3059	22.7947
				1	2	3	4	5	6	7	8	9	10	11	12
	Bone mineral density (g/cm3)		Wild-type mice	0.0557	0.0552	0.0489	0.0504	0.0537	0.0547	0.0555	0.0521	0.0497	0.0521	0.0542	0.0551
			Knockout mice	0.0541	0.0581	0.0522	0.0457	0.0542	0.0451	0.0561	0.0551	0.049	0.05	0.0497
				1	2	3	4	5	6	7	8	9	10	11	12
	Body fat content by NMR (g)		Wild-type mice	21.1901	21.9752	21.8257	19.0324	20.0825	23.0602	22.5667	23.9049	25.8546	22.5498	25.8555	26.79
			Knockout mice	22.1057	22.6191	17.8345	22.6075	21.6198	27.0441	22.9587	23.5596	24.1366	22.4453	27.9776
				1	2	3	4	5	6	7	8	9	10	11	12
	Body lean content by NMR (g)		Wild-type mice	17.4099	18.9248	18.1743	14.5676	17.1175	19.1398	18.8333	18.8951	20.3454	17.1502	19.0445	18.61
			Knockout mice	16.7943	14.3809	17.7656	19.9925	16.7802	23.3559	17.1413	17.6404	19.0634	15.7547	22.9224
				1	2	3	4	5	6	7	8	9	10	11	12
	Epididymal fat pads (g)		Wild-type mice	1.94	2.36	2.24	1.48	1.98	2.18	2.55	2.25	2.01	2.22	2.59	2.38
			Knockout mice	1.86	1.55	1.77	2.48	2.13	1.77	2.12	2.48	2.29	1.97	2.16
				1	2	3	4	5	6	7	8	9	10	11	12
	Inguinal fat pads (g)		Wild-type mice	1.39	1.46	1.74	0.85	1.57	1.73	1.78	1.99	2.1	1.31	2.14	2.48
			Knockout mice	0.96	0.96	0.94	1.63	1.23	1.8	1.62	1.84	2.01	1.45	2.2
				1	2	3	4	5	6	7	8	9	10	11	12
	Interscapular fat pads (g)		Wild-type mice	0.23	0.38	0.34	0.3	0.25	0.38	0.29	0.33	0.33	0.28	0.3	0.35
			Knockout mice	0.48	0.42	0.33	0.46	0.36	0.46	0.44	0.38	0.24	0.26	0.27
				1	2	3	4	5	6
	Food intake over 62 days (g)		Wild-type mice	171.1	149.5	192.8	166.7	160.3	157.4
			Knockout mice	178.2	162.6	179.8	150.9	174.9	184.3
				1	2	3	4	5	6
	Energy expenditure (kJ/h)		Wild-type mice	3.854	3.438	3.522	3.35	3.071	3.892
			Knockout mice	3.845	3.099	4.382	3.159	4.51	3.799
				1	2	3	4	5	6
	Activity (Line breaks per 10 min)		Wild-type mice	26	31	11.2	44	19.75	27.5
			Knockout mice	15.5	31	8.75	5.5	22	43

## Sheet: Table 3
		Wild-type mice			Knockout mice
		Control	THCV	Rimonabant	Control	THCV	Rimonabant
	n for fat pad weights	11	12	11	12	10	12
	Epididymal fat pads (g)	1.19 ± 0.07	1.16 ± 0.09	1.13 ± 0.09	1.29 ± 0.09	1.19 ± 0.04	1.10 ± 0.05
	Inguinal fat pads (g)	1.10 ± 0.15	1.01 ± 0.08	0.97 ± 0.10	1.06 ± 0.12	1.04 ± 0.13	0.86 ± 0.09
	Interscapular fat pads (g)	0.295 ± 0.035	0.380 ± 0.076	0.286 ± 0.033	0.307 ± 0.028	0.273 ± 0.031	0.217 ± 0.027
	Activity (Line breaks per 10 min)	23.3 ± 0.7	–	21.5 ± 0.2	24.2 ± 0.5	–	22.0 ± 1.2
		Wild-type mice			Knockout mice
	Epididymal fat pads (g)	Control	THCV	Rimonabant	Control	THCV	Rimonabant
		1.276	1.045	1.152	1.22	1.071	0.735
		1.085	1.439	0.952	1.182	1.11	1.144
		1.373	1.033	1.128	1.296	1.425	1.217
		0.986	1.195	1.289	1.352	1.31	0.995
		1.475	1.886	1.139	1.143	1.252	1.068
		1.058	1.539	1.127	1.201	1.152	1.209
		0.938	1.128	1.12	1.974	1.218	1.017
		1.192	1.144	1.209	1.901	1.08	1.268
		1.087	0.502	1.027	1.027	1.196	0.952
		1.639	1.112	1.218	1.255	1.102	0.918
		0.923	0.925	1.122	0.906		1.365
			1.014		1.058		1.29
		Wild-type mice			Knockout mice
	Inguinal fat pads (g)	Control	THCV	Rimonabant	Control	THCV	Rimonabant
		0.492	0.832	0.473	0.855	0.534	0.422
		0.591	0.809	0.601	0.516	0.68	0.46
		1.347	0.535	0.992	0.739	1.045	0.873
		0.871	0.759	1.557	0.638	0.794	0.416
		0.777	1.036	0.815	1.585	0.794	0.956
		0.776	0.989	0.818	0.614	1.346	1.078
		1.019	1.516	0.967	0.942	1.445	0.893
		1.254	1.311	1.418	1.583	1.249	0.634
		1.237	1.275	1.169	1.072	0.66	0.894
		1.526	0.736	1.023	1.545	1.837	1.349
		2.186	1.181	0.82	1.166		1.153
			1.156		1.465		1.156
		Wild-type mice			Knockout mice
	Interscapular fat pads (g)	Control	THCV	Rimonabant	Control	THCV	Rimonabant
		0.305	0.131	0.455	0.202	0.187	0.126
		0.278	0.533	0.3168	0.283	0.265	0.223
		0.187	0.177	0.174	0.164	0.273	0.17
		0.202	0.231	0.202	0.325	0.456	0.234
		0.225	0.28	0.269	0.344	0.234	0.157
		0.197	0.266	0.262	0.203	0.209	0.328
		0.456	0.425	0.319	0.298	0.239	0.155
		0.134	0.279	0.232	0.273	0.3	0.171
		0.387	0.488	0.52	0.378	0.14	0.119
		0.394	1.118	0.163	0.294	0.422	0.429
		0.476	0.236	0.229	0.488		0.193
			0.396		0.437		0.299
		Wild-type mice			Knockout mice
	Activity (Line breaks per 10 min)	Control	THCV	Rimonabant	Control	THCV	Rimonabant
		25		22	23		21
		23		21.5	24.5		19
		24		21	25.5		23.5
		22		22	24.5		25

## Sheet: Figure 1
Figure 1A
Age (weeks)	GPR 55 -/-												GPR 55 +/+
6	24.2	24.1	25	23.3	23.6	22.6	24.8	22.8	24.6	24.6	26	22.8	27.4	26.3	24.6	23.8	23	22.7	22.1	18.6	23.6	23	24.8	23.9
8	28.1	28	26.8	25.2	24.5	23.3	27.1	26.4	27.8	26.7	27.4	25.5	29.9	29.2	27.7	26.3	25.2	25.1	24.9	22.5	26.5	25.2	27.1	25.1
9	29.4	28.9	27.3	26.3	25.5	23.8	29	27.5	28.4	27.8	28.7	26.3	31.1	31	30.1	28.4	27.6	26	26.4	23.2	28	27	28.4	26.7
10	29.6	28.5	27.1	26.6	26.7	24.3	29.6	28.9	29.4	28.4	29.3	26.6	31.7	31.3	31	29.4	28.2	26.4	27.1	23.6	28.2	27.5	29.1	27.1
11	29.8	29.3	28.9	28.7	27.1	25.2	30.9	29.6	31.2	29.6	32.2	28.6	34.1	33	33.1	31.4	29.6	28	28.4	24.7	29.2	28.4	29.4	27.7
14	30.5	30.2	31.2	30.4	28.5	25.8	31.2	30.6	32.5	31.5	33.9	29.8	35.3	34.2	33.9	32.8	30.9	29.1	30.3	25	30.9	29.2	32	29.7
16	30.7	31.2	31.4	31.1	29	26.3	31.8	33.2	32	32.7	33.4	29.4	34.4	35.1	33.7	31.9	30.5	31.9	26	31.1	30.4	29.3	32.4	30.7
17	29.8	31.4	31.2	31.2	28.7	26	30.6	32	30.8	32.5	32.4	30.2	34.3	35.1	33.4	32.2	30.1	31.4	26	30.7	30.8	29.4	32.5	29.7
18	29.9	31.9	31.8	31.3	29	26.8	30.9	31.6	30.9	33.3	32.9	30.2	34.7	35.5	33.3	32.6	30.5	31.4	26.4	31.1	30.7	30.6	33.9	30.5
20	32.2	30.4	32.2	31.3	29.9	26.7	31.1	31.8	32.4	33.2	33.8	31.7	35.8	35.9	35.5	33.7	31.8	33.2	26.8	31.4	30.7	31.5	33.6	31.4
Figure 1B
Age (weeks)	GPR 55 -/-												GPR 55 +/+
5	22	21.8	23.8	23.2	25.9	24.5	23.8	20.8	25.8	21.3	24.2		20.8	20.3	21	19.5	23.8	23.1	24	23.3	26.8	23.5	23.8	22
6	26.6	25	28.8	27.6	29.5	28.6	27.6	25.1	28.2	25.5	27.3		26.1	24.9	24.3	24.1	27.2	26.4	28.1	26.7	29.6	26.4	27.2	25.8
7	30.9	29.9	33.6	30.1	34.8	30.9	30.4	28.4	31.8	29.1	33.1		30.1	28.9	28.3	27.1	30.7	29.4	31.1	29.7	32.6	29.4	31.2	30.5
8	30.1	30.7	30.1	36.4	33.3	40.4	35.2	33.4	33.1	30.7	38.4		30.3	31.6	33.2	27.9	28.8	33.5	31.8	36.2	38.7	33.4	35.1	36.7
9	32.3	31.9	33.2	38.8	35.3	42.2	36.5	35.3	35.9	33.9	41.7		31.9	33.8	35.7	29.7	31.2	35.9	34.7	38.8	40	35.3	38.1	40.9
10	33.7	33.2	34.3	40.4	36.7	46.2	37.8	37	37.5	35.8	44.8		33.6	36.3	37.2	31	33.8	38.5	37.1	40.5	41.9	36.9	40.4	42.8
11	35.6	34.8	35.1	41.7	37.8	48.2	38.6	38.9	39.7	36.9	46.8		35.3	38.4	38.6	32.3	34.9	40.3	38.4	41.9	43.7	38.1	42.2	43.5
12	37.5	36.4	35.9	42.9	38.9	50.1	39.4	40.8	41.9	38	48.8		37	40.4	40	33.6	35.9	42	39.7	43.2	45.4	39.3	43.9	44.1
13	38.6	36.7	35.3	42.8	38.6	50.1	39.9	40.7	42.6	37.4	49.9		37.9	41.1	40	33.9	36.6	42.4	41.1	44.5	45.6	39.7	44.8	45.2
14	38.7	36.9	35.5	42.8	38.5	50.2	39.6	41	42.9	37.7	50.4		38.3	41	39.9	33.8	36.9	42.3	41.3	44	45.9	39.8	44.7	45.3
15	38.9	37	35.6	42.6	38.4	50.4	40.1	41.2	43.2	38.2	50.9		38.6	40.9	40	33.6	37.2	42.2	41.4	42.8	46.2	39.7	44.9	45.4
Figure 1C
Age (weeks)	GPR 55 -/-												GPR 55 +/+
6	0	0	0	0	0	0	0	0	0	0	0	0	0	0	0	0	0	0	0	0	0	0	0	0
8	3.9	3.9	1.8	1.9	0.9	0.7	2.3	3.6	3.2	2.1	1.4	2.7	2.5	2.9	3.1	2.5	2.2	2.4	2.8	3.9	2.9	2.2	2.3	1.2
9	5.2	4.8	2.3	3	1.9	1.2	4.2	4.7	3.8	3.2	2.7	3.5	3.7	4.7	5.5	4.6	4.6	3.3	4.3	4.6	4.4	4	3.6	2.8
10	5.4	4.4	2.1	3.3	3.1	1.7	4.8	6.1	4.8	3.8	3.3	3.8	4.3	5	6.4	5.6	5.2	3.7	5	5	4.6	4.5	4.3	3.2
11	5.6	5.2	3.9	5.4	3.5	2.6	6.1	6.8	6.6	5	6.2	5.8	6.7	6.7	8.5	7.6	6.6	5.3	6.3	6.1	5.6	5.4	4.6	3.8
14	6.3	6.1	6.2	7.1	4.9	3.2	6.4	7.8	7.9	6.9	7.9	7	7.9	7.9	9.3	9	7.9	6.4	8.2	6.4	7.3	6.2	7.2	5.8
16	6.5	7.1	6.4	7.8	5.4	3.7	7	10.4	7.4	8.1	7.4	6.6	7	8.8	9.1	8.1	7.5	9.2	3.9	12.5	6.8	6.3	7.6	6.8
17	5.6	7.3	6.2	7.9	5.1	3.4	5.8	9.2	6.2	7.9	6.4	7.4	6.9	8.8	8.8	8.4	7.1	8.7	3.9	12.1	7.2	6.4	7.7	5.8
18	5.7	7.8	6.8	8	5.4	4.2	6.1	8.8	6.3	8.7	6.9	7.4	7.3	9.2	8.7	8.8	7.5	8.7	4.3	12.5	7.1	7.6	9.1	6.6
20	8	6.3	7.2	8	6.3	4.1	6.3	9	7.8	8.6	7.8	8.9	8.4	9.6	10.9	9.9	8.8	10.5	4.7	12.8	7.1	8.5	8.8	7.5
Figure 1D
Age (weeks)	GPR 55 -/-												GPR 55 +/+
5	0	0	0	0	0	0	0	0	0	0	0		0	0	0	0	0	0	0	0	0	0	0	0
6	4.6	3.2	5	4.4	3.6	4.1	3.8	4.3	2.4	4.2	3.1		5.3	4.6	3.3	4.6	3.4	3.3	4.1	3.4	2.8	2.9	3.4	3.8
7	8.9	8.1	9.8	6.9	8.9	6.4	6.6	7.6	6	7.8	8.9		9.3	8.6	7.3	7.6	6.9	6.3	7.1	6.4	5.8	5.9	7.4	8.5
8	8.1	8.9	6.3	13.2	7.4	15.9	11.4	12.6	7.3	9.4	14.2		9.5	11.3	12.2	8.4	5	10.4	7.8	12.9	11.9	9.9	11.3	14.7
9	10.3	10.1	9.4	15.6	9.4	17.7	12.7	14.5	10.1	12.6	17.5		11.1	13.5	14.7	10.2	7.4	12.8	10.7	15.5	13.2	11.8	14.3	18.9
10	11.7	11.4	10.5	17.2	10.8	21.7	14	16.2	11.7	14.5	20.6		12.8	16	16.2	11.5	10	15.4	13.1	17.2	15.1	13.4	16.6	20.8
11	13.6	13	11.3	18.5	11.9	23.7	14.8	18.1	13.9	15.6	22.6		14.5	18.1	17.6	12.8	11.1	17.2	14.4	18.6	16.9	14.6	18.4	21.5
12	15.5	14.6	12.1	19.7	13	25.6	15.6	20	16.1	16.7	24.6		16.2	20.1	19	14.1	12.1	18.9	15.7	19.9	18.6	15.8	20.1	22.1
13	16.6	14.9	11.5	19.6	12.7	25.6	16.1	19.9	16.8	16.1	25.7		17.1	20.8	19	14.4	12.8	19.3	17.1	21.2	18.8	16.2	21	23.2
14	16.7	15.1	11.7	19.6	12.6	25.7	15.8	20.2	17.1	16.4	26.2		17.5	20.7	18.9	14.3	13.1	19.2	17.3	20.7	19.1	16.3	20.9	23.3
15	16.9	15.2	11.8	19.4	12.5	25.9	16.3	20.4	17.4	16.9	26.7		17.8	20.6	19	14.1	13.4	19.1	17.4	19.5	19.4	16.2	21.1	23.4

## Sheet: Figure 2
Figure 2A
Time (min)	GPR 55 -/-												GPR 55 +/+
-30	6.347	5.917	7.055	6.3	5.883	6.344	6.739	6.192	7.694	6.373	6.562	6.831	6.073	6.361	7.566	7.777	7.386	7.532	5.468	6.385	6.726	5.783	7.244	7.076
0	7.417	7.008	9.731	7.985	6.819	6.762	5.981	6.184	7.7	6.875	7.142	7.086	6.459	6.616	7.301	6.711	6.922	5.868	6.013	6.183	6.525	6.089	6.709	6.661
30	12.423	12.13	12.938	16.256	10.471	11.953	10.594	10.258	14.741	11.252	10.915	10.484	14.011	12.681	11.494	10.199	11.923	11.47	10.545	10.346	9.971	9.676	11.438	11.314
60	8.938	8.694	9.93	9.654	8.511	8.586	9.339	7.808	11.73	8.965	9.836	7.229	7.619	8.447	8.539	7.931	8.381	8.743	7.953	7.718	6.886	7.792	8.778	9.988
120	6.478	6.007	6.849	6.115	6.851	6.919	6.413	5.534	7.579	6.827	6.781	6.212	6.401	7.998	6.822	7.312	7.111	6.91	6.249	6.464	6.942	5.899	6.347	6.754
Figure 2B
	GPR 55 +/+												GPR 55 -/-
-30 min	202.217	210.778	142.373	138.676	102.845	148.385	80.958	222.037	168.707	243.485	124.447	158.783	302.13	233.222	94.87	180.288	261.25	210.375	123.095	88.117	170.855	186.383	260.356	281.946
+30 min	431.805	445.89	360.346	252.184	227.656	254.771	247.896	282.276	214.908	394.043	260.332	249.79	400.474	221.526	418.513	280.724	351.99	236.955	268.481	248.834	380.039	384.274	465.95	296.996
Figure 2C
Time (min)	GPR 55 -/-												GPR 55 +/+
-10	5.13	5.64	5.79	5.19	5.01	4.91	5.16	5.52	5.43	5.28	5.8	5.08	5.32	5.48	5.88	5.61	5.82	4.6	4.34	4.68	5.6	5.67	4.82	4.54
0	4.97	5	6.35	6	6.12	5.36	5.7	6.22	5.86	5.69	6.2	6.39	6.36	6.5	6.72	5.4	6.84	5.01	5.48	5.68	6.91	6.53	5.26	5.98
10	5.09	4.89	5.16	5.84	5.25	3.99	6.35	5.66	5.34	5.01	4.88	5.31	5.35	4.97	5.31	5.14	3.44	4.55	4.01	5.33	5.45	4.94	5.58	6.63
20	4.11	4.42	3.11	4.55	3.59	2.91	3.49	3.34	3.81	4.42	3.41	3.45	4.49	3.84	3.77	3.63	2.9	3.41	2.66	3.18	2.84	3.66	3.56	3.65
30	2.87	3.38	3.24	3.22	3.08	2.64	3.69	3.24	3.08	3.9	3.49	3.65	4.11	3.5	3.82	3.45	3.91	3.54	2.42	3.11	2.81	3.59	3.08	3.06
45	2.89	3.08	2.96	3.51	3.12	2.58	3.53	2.82	3.7	3.51	3.51	3.84	4.49	3.37	3.68	3.74	3.44	3.15	2.04	3.01	2.96	3.22	3.19	2.99
60	3.33	3.21	2.96	3.78	3.02	2.7	3.95	2.56	4.52	3.92	4.02	4.36	4.36	3.21	3.99	3.85	4.28	4	2.07	3.73	3.31	3.83	3.04	3.6
Figure 2D
Time (min)	GPR 55 -/-												GPR 55 +/+
0	0	0	0	0	0	0	0	0	0	0	0	0	0	0	0	0	0	0	0	0	0	0	0	0
10	0.12	-0.11	-1.19	-0.16	-0.87	-1.37	0.65	-0.56	-0.52	-0.68	-1.32	-1.08	-1.01	-1.53	-1.41	-0.26	-3.4	-0.46	-1.47	-0.35	-1.46	-1.59	0.32	0.65
20	-0.86	-0.58	-3.24	-1.45	-2.53	-2.45	-2.21	-2.88	-2.05	-1.27	-2.79	-2.94	-1.87	-2.66	-2.95	-1.77	-3.94	-1.6	-2.82	-2.5	-4.07	-2.87	-1.7	-2.33
30	-2.1	-1.62	-3.11	-2.78	-3.04	-2.72	-2.01	-2.98	-2.78	-1.79	-2.71	-2.74	-2.25	-3	-2.9	-1.95	-2.93	-1.47	-3.06	-2.57	-4.1	-2.94	-2.18	-2.92
45	-2.08	-1.92	-3.39	-2.49	-3	-2.78	-2.17	-3.4	-2.16	-2.18	-2.69	-2.55	-1.87	-3.13	-3.04	-1.66	-3.4	-1.86	-3.44	-2.67	-3.95	-3.31	-2.07	-2.99
60	-1.64	-1.79	-3.39	-2.22	-3.1	-2.66	-1.75	-3.66	-1.34	-1.77	-2.18	-2.03	-2	-3.29	-2.73	-1.55	-2.56	-1.01	-3.41	-1.95	-3.6	-2.7	-2.22	-2.38

## Sheet: Figure 3
Figure 3A
Time (min)	GPR 55 +/+												GPR 55 -/-
-30	4.504	5.686	6.098	5.4	5.73	6.697	5.464	6.562	5.963	5.081	6.056	4.626	5.845	4.449	6.038	6.286	4.212	5.642	5.433	6.681	5.197	6.934	5.547
0	5.442	6.102	5.717	6.145	6.385	6.691	6.148	7.813	5.984	5.495	6.927	6.01	7.874	6.425	7.225	7.176	5.967	7.78	6.38	8.089	6.385	7.388	7.966
30	10.13	11.339	13.839	10.929	15.322	12.44	11.112	12.839	9.984	9.093	13.191	9.133	18.473	14.379	10.642	13.943	10.428	14.082	10.37	15.133	15.166	13.182	14.196
60	8.269	9.409	13.282	9.269	11.848	12.773	10.182	12.248	9.398	8.428	14.363	10.335	16.258	11.557	10.044	13.854	11.93	12.079	8.696	12.677	14.925	16.029	15.296
120	8.177	8.153	8.133	7.231	8.99	8.354	7.719	7.057	6.922	6.485	8.705	7.536	10.947	9.97	7.261	8.358	6.346	8.538	7.237	10.167	7.897	9.911	10.941
180	4.973	5.894	5.907	5.772	6.057	6.694	5.806	7.187	5.973	5.288	6.491	5.318	6.135	5.837	6.607	6.126	5.996	6.011	6.761	6.533	6.292	8.45	7.623
Figure 3B
	Wild-type												GPR55 KO
-30 min	353.602	476.948	230.743	303.444	475.836	690.793	406.694	639.483	439.123	770.396	286.235	739.624	453.602	576.948	330.743	403.444	575.836	790.793	506.694	739.483	539.123	855.01	386.235
+30 min	1291.91	1016.97	857.373	873.399	1333.53	867.648	1605.32	909.514	2119	849.97	1758.02	917.721	865.594	1847.73	1221.44	2161.48	967.018	2366.35	1037.72	2228.12	1550.92	2224.83	2366.35
Figure 3C
Time (min)	GPR 55 +/+												GPR 55 -/-
-10	6.112	6.615	5.487	5.938	6.563	6.994	6.942	5.79	6.365	5.439	6.646	5.314	5.999	5.291	5.331	6.258	5.928	5.85	5.902	6.703	5.089	7.121	6.331
0	7.291	8.391	8.354	7.521	7.991	9.29	7.604	6.996	8.674	7.417	7.985	7.806	8.399	8.039	9.432	9.9	7.708	8.854	8.04	8.479	8.589	7.698	8.011
10	7.486	8.023	7.529	6.752	6.559	8.432	5.979	6.493	8.509	6.07	7.8	6.859	6.789	7.393	7.913	7.642	6.92	9.157	8.084	8.705	6.195	8.407	8.13
20	4.821	5.239	4.628	3.899	3.854	5.557	4.695	5.514	5.078	3.796	6.27	4.61	4.575	6.019	6.044	5.132	4.312	7.389	5.901	6.161	4.657	6.955	5.962
30	3.462	3.965	4.038	3.209	3.102	4.29	3.617	4.857	3.721	3.543	4.71	4.03	4.31	4.303	4.505	5.055	4.019	6.609	3.831	4.662	4.266	5.526	5.58
45	3.228	4.047	3.786	3.334	3.437	3.836	3.77	4.618	4.399	2.975	5.035	3.723	5.018	4.905	3.616	3.415	4.552	7.13	3.739	5.191	5.479	4.866	5.982
60	3.532	4.323	4.216	3.308	3.428	3.984	4.595	4.641	5.057	3.208	5.471	4.422	5.883	5.49	3.199	3.922	4.397	7.832	3.536	5.841	5.669	4.928	6.219
Figure 3D
Time (min)	GPR 55 +/+												GPR 55 -/-
0	0	0	0	0	0	0	0	0	0	0	0	0	0	0	0	0	0	0	0	0	0	0	0
10	0.195	-0.368	-0.825	-0.769	-1.432	-0.858	-1.625	-0.503	-0.165	-1.347	-0.185	-0.947	-1.61	-0.646	-1.519	-2.258	-0.788	0.303	0.044	0.226	-2.394	0.709	0.119
20	-2.47	-3.152	-3.726	-3.622	-4.137	-3.733	-2.909	-1.482	-3.596	-3.621	-1.715	-3.196	-3.824	-2.02	-3.388	-4.768	-3.396	-1.465	-2.139	-2.318	-3.932	-0.743	-2.049
30	-3.829	-4.426	-4.316	-4.312	-4.889	-5	-3.987	-2.139	-4.953	-3.874	-3.275	-3.776	-4.089	-3.736	-4.927	-4.845	-3.689	-2.245	-4.209	-3.817	-4.323	-2.172	-2.431
45	-4.063	-4.344	-4.568	-4.187	-4.554	-5.454	-3.834	-2.378	-4.275	-4.442	-2.95	-4.083	-3.381	-3.134	-5.816	-6.485	-3.156	-1.724	-4.301	-3.288	-3.11	-2.832	-2.029
60	-3.759	-4.068	-4.138	-4.213	-4.563	-5.306	-3.009	-2.355	-3.617	-4.209	-2.514	-3.384	-2.516	-2.549	-6.233	-5.978	-3.311	-1.022	-4.504	-2.638	-2.92	-2.77	-1.792

## Sheet: Figure 4
Day	WT vehicle chow												WT vehicle Control												WT 15 mg.kg-1THCV												WT 10 mg.kg-1rimonabant												KO vehicle chow
0	0	0	0	0	0	0	0	0	0				0	0	0	0	0	0	0	0*	0	0	0	0	0	0	0	0	0	0	0	0	0	0	0	0	0	0	0	0*	0	0	0	0	0	0	0	0	0
8	2	1.9	0.8	1.3	2.2	2.8	2.3	0.4	1.3				2.8	2.4	3.7	2.3	1.5	3.3	3.4	3.8*	3	4.2	4.3	3.7	-4	-3.4	-2.6	-2.3	-1.4	-1.1	-2	-1.8	-3.6	-2.6	1	-0.5	-1.3	-3	-2	-2.7*	-1.4	-0.6	-4.5	-5.3	-3.3	-1.3	-4.7	-3.3	1.7
14	1.2	1.4	0.5	0.9	1.8	1.7	2.2	0	0.8				3.3	2.4	1.3	1	0	1.4	3	1.9*	3.1	3.2	4	3.4	-2.3	-2.9	-2.8	-3	-1.5	-0.9	-0.5	-0.8	-2.7	-1.2	0.5	-1.4	-3.1	-3.9	-3.6	-4.1*	-3	-1.8	-6.3	-6.6	-4.9	-3.1	-6	-6	1.5
21	1.8	2.1	0.8	1.4	2.7	2.6	3.3	0	1.2				5	3.6	2	1.5	1	2.1	4.5		4.6	4.8	6	5.1	-3.4	-4.3	-4.2	-4.5	-2.2	-1.3	-0.7	-1.2	-4	-1.8	0.8	-2.1	-4.6	-5.8	-5.4	-6.1*	-4.5	-2.7	-9.4	-9.9	-6.9	-4.6	-9	-8.3	2.3
28	1.9	2.4	1	1.7	3.2	2.7	4	0	1.4				6.3	4.4	1.4	1.3	1.4	2.7	5.3		4.7	5.3	7.1	6	-2.9	-4.5	-4.8	-5.4	-2.4	-1.2	0.2	-0.7	-4	-1.2	0.9	-2.7	-5	-7	-5.9	-6.6*	-4.8	-3.5	-10.6	-11	-7.5	-5	-9.9	-8.6	2.8
35	2.3	1.4	1.1	1.6	2.4	2.4	2	0.3	0.1				5	3.6	4.2	2.8	3.6	4.2	4.9		2.5	4.9	6.2	6.6	0.4	-2.2	-2.6	-2.3	-0.5	0	1.1	-0.7	-0.7	-0.6	1.2	-0.1	-7	-7.1	-7.4	-7.3*	-7.3	-5.8	-8.2	-10.9	-7.7	-5.3	-8.6	-9.4	3
42	2.4	1.9	1.3	1.6	2.2	2.2	1.5	0.7	1.2				5.7	5.9	3.9	4	3.9	6	6.5		3.8	6.6	6.5	7.4	1.3	-2.5	0.5	-1.2	1.1	1.3	2.6	1.2	0.3	2.8	4	1.1	-5.2	-6.1	-3.6		-5.2	-3.4	-7.6	-9.5	-5.4	-4.2	-7.8	-7.1	3.2
49	3.2	2.5	2	1.7	2.9	3.2	2.9	0.1	1.4				6.3	6.1	4.9	3.8	4.1	6.5	7.7		4	6.8	9.1	10.3	1.2	-4.5	-1.2	-2.5	0.4	0.8	1.8	-0.7	-1.8	0	1.7	0.6	-3.2	-3.7	-1.7		-4.5	-2	-5.4	-7.9	-2.2	-1.3	-3.1	-3.6	3.8
56	5	2.6	2.2	3	4	4	2.7	0.9	1.7				8.6	8.2	8.2	5.4	6.2	8.7	8.9		4.3	8.1	10.5	12.7	3.8	-3.8	-0.4	0.6	2.2	4.3	4.6	1	-0.7	0.2	3.3	2	-1.7	-1.8	-0.2		-2.1	0.9	-7.3	-5.7	-0.6	0.1	-1.7	-1.7	4
[truncated: 47 more columns]

## Sheet: Figure 5
Figure 5
WT vehicle Control	WT 15 mg.kg-1THCV	WT 10 mg.kg-1rimonabant	KO vehicle Control	KO 15 mg.kg-1THCV	KO 10 mg.kg-1rimonabant
72.23	74.37	70.95	74.08	73.26	74.08
67.86	79.16	88.16	71.48	59.45	77.26
72.98	71.31	97.19	76.04	76.53	86.52
66.21	77.83	74.76	67.78	61.96	70.79
76.95	81.75	96.01	79.85	77.41	88.14
70.9	74.31	85.4	73.81	69.7	79.79

## Sheet: Figure 6
Figure 6A
	WT vehicle chow	WT vehicle Control	WT 15 mg.kg-1THCV	WT 10 mg.kg-1rimonabant	KO vehicle chow	KO vehicle Control	KO 15 mg.kg-1THCV	KO 10 mg.kg-1rimonabant
	18.8	18.2	16	16.1	18.5	19	15.6	17.2
	19	20.7	17.5	16.8	19.9	19.4		18.4
	16.7	17.1	14.3	17.2	16.9	16.7	19.1	14.8
	19.4	18.8	14.5		19.1	16.6	21.7	14.4
	18.9	16.8	16.3	20.9	17.9	17.3	15	21.6
	19	16.9	17.6	18.6	18	19.5	18.4	20
	19.4	19.6	19.9	18.4	19.5	18.3	20	19.6
	16.5		16.1	19.2	16.5	17.3		19.8
	17.6	23.5	20.9	15.7	20.5	17	21.4	16.5
		15.6	19.2	20.7	15.6	16.5	18.4	13.9
		18.6	19.1	18.3	18.6	21.3	19.2	22.1
		18.4	19.2	17.4	18.4	24.3	22.9	22.7
Figure 6B
	WT vehicle chow	WT vehicle Control	WT 15 mg.kg-1THCV	WT 10 mg.kg-1rimonabant	KO vehicle chow	KO vehicle Control	KO 15 mg.kg-1THCV	KO 10 mg.kg-1rimonabant
	13.1	21.9	22.8	17.4	15.3	25.1	19.8	15
	13.2	21.2	11.2	16	12.8	20.4		17.9
	13.8	24	19.7	16.3	14.8	24.2	15.6	19.6
	12.5	22.7	21.4		15.4	22.1	17.4	17.4
	13.6	20.4	22.5	12.6	12.5	23.2	22.2	10.5
	15.1	30.7	19.5	16.6	14.3	25.8	17.7	18.6
	11	29.5	22.1	14.9	10	24	17.3	17.9
	10.7		20.9	10.4	12.4	24.4		15.1
	10.4	20.3	11.9	24.6	15.1	24.8	18.1	26.9
		32	28.1	17.5	16.7	26	20.7	19.4
		37.7	24.9	19.3	16.1	25.2	16	21.8
		28.8	22.9	21	14	26.5	26.6	14.5

## Sheet: Figure 7
Blood glucose levels (mM)
Day	WT vehicle chow												WT vehicle Control												WT 15 mg.kg-1THCV												WT 10 mg.kg-1rimonabant												KO vehicle chow
-30	5.212	4.634	5.974	6.846	5.198	6.369	4.17	4.494	5.57				6.586	7.486	6.17	6.77	6.081	6.117	7.082		8.47	5.616	6.698	6.64	5.761	6.321	5.167	5.24	5.879	6.36	7.18	5.821	7.56	6.946	6.904	6.946	5.799	6.058	6.193		7.527	6.706	6.634	6.94	5.656	7.458	6.608	6.278	5.122
0	6.262	6.912	6.957	6.523	5.956	6.664	5.272	5.823	5.996				7.154	7.157	6.517	7.909	8.959	7.784	9.037		7.816	6.374	7.022	9.224	6.578	7.541	6.993	8.051	6.135	6.643	7.206	6.305	7.046	7.23	7.4	8.384	7.311	8.102	6.562		7.414	7.441	7.337	7.789	6.116	6.482	5.692	6.786	7.091
30	10.018	11.082	11.902	10.423	8.063	7.979	10.652	9.92	9.544				13.938	14.039	13.51	14.564	13.336	11.655	15.914		13.172	12.644	13.678	13.478	13.392	9.854	10.912	11.228	9.658	13.117	11.559	13.763	11.828	11.596	12.55	11.936	13.411	10.161	13.719		10.98	12.409	11.183	11.37	9.11	11.612	9.86	9.942	11.815
60	6.561	9.361	8.049	10.982	7.656	7.265	9.685	7.906	8.426				11.234	10.365	10.525	12.705	12.964	10.977	13.436		10.528	11.676	11.16	11.564	10.788	8.555	8.979	8.729	8.658	11.491	8.756	8.84	11.308	9.244	9.904	10.88	11.76	8.059	11.722		10.966	10.415	9.49	10.565	7.88	9.8	9.504	8.398	9.354
120	6.117	6.207	7.157	9.818	5.644	6.573	6.204	5.004	7.886				9.475	8.361	8.503	9.48	11.051	10.059	8.198		9.574	7.114	9.164	7.616	8.588	8.579	7.868	7.987	7.189	6.84	7.778	6.473	9.22	8.256	7.176	7.594	7.365	7.729	11.665		6.677	7.929	6.273	7.417	7.856	7.142	7.882	8.556	7.756
180	6.583	5.672	6.845	6.81	5.976	5.495	6.069	4.652	6.366				9.324	7.335	7.356	7.656	8.149	7.571	7.785		8.928	6.16	6.642	5.758	7.319	6.724	7.394	5.686	6.763	6.439	7.478	6.463	5.968	7.578	6.546	6.326	5.805	6.228	9.997		5.766	6.165	6.148	9.58	5.58	5.44	6.686	7.73	6.646
Blood glucose levels (% control)
Day	WT vehicle Control												WT 15 mg.kg-1THCV												WT 10 mg.kg-1rimonabant												KO vehicle Control												KO 15 mg.kg-1THCV
-30	98.2772	111.707	92.0696	101.023	90.7415	91.2787	105.679		126.391	83.8027	99.9484	99.083	85.9664	94.3228	77.1027	78.192	87.7272	94.9048	107.141	86.8617	112.811	103.649	103.022	103.649	86.5335	90.3983	92.4128		112.319	100.068	98.9934	103.56	84.3996	111.289	98.6055	93.6812	102.347	104.328	89.5627	89.2647	92.8705	105.014	98.5622	92.9599	91.306	88.8028	114.371	130.612	83.7816
0	92.6324	92.6712	84.3843	102.408	116.004	100.79	117.014		101.204	82.5327	90.9232	119.436	85.1742	97.6434	90.5477	104.247	79.438	86.0158	93.3057	81.6393	91.234	93.6165	95.8177	108.559	94.6653	104.907	84.967		95.999	96.3486	95.0019	100.855	79.192	83.9311	73.7019	87.8674	117.718	104.41	100.055	97.8286	92.4518	106.709	101.15	81.7468	78.0488	72.5017	114.154	133.228	87.1358
30	102.261	103.002	99.1209	106.854	97.8443	85.511	116.759		96.6411	92.7672	100.353	98.8861	98.2552	72.2974	80.0598	82.3782	70.8594	96.2375	84.8067	100.977	86.7803	85.0782	92.0775	87.5727	98.3946	74.5498	100.654		80.5587	91.043	82.0481	83.42	66.8388	85.1956	72.3414	72.943	99.3979	96.9392	122.456	96.1877	89.9519	105.924	100.347	89.2268	73.591	92.3118	119.641	114.025	91.9031
60	97.1998	89.681	91.0653	109.927	112.168	94.9762	116.252		91.0913	101.024	96.5595	100.055	93.3409	74.0203	77.6889	75.5258	74.9115	99.4234	75.7594	76.4862	97.8401	79.9818	85.6923	94.1369	101.751	69.7288	101.422		94.881	90.1136	82.1102	91.4114	68.18	84.7924	82.2314	72.6619	124.091	80.6118	107.509	88.3059	88.3139	104.808	112.887	86.7591	90.2294	79.9386	126.536	110.01	85.0199
120	105.71	93.2816	94.8659	105.766	123.293	112.226	91.4631		106.815	79.3691	102.24	84.9698	95.8142	95.7138	87.7813	89.109	80.2059	76.3122	86.7772	72.2177	102.865	92.1102	80.0609	84.7244	82.1695	86.2305	130.143		74.4936	88.4619	69.9863	82.7496	87.6475	79.6815	87.9375	95.4572	95.208	102.798	89.3812	105.108	101.715	116.38	93.6198	104.665	77.7174	88.7109	126.023	98.6731	78.0062
180	124.073	97.606	97.8854	101.877	108.438	100.746	103.594		118.804	81.9704	88.3843	76.621	97.3931	89.4755	98.3911	75.6629	89.9944	85.683	99.5089	86.0024	79.4155	100.84	87.1068	84.1793	77.2464	82.8752	133.029		76.7275	82.0369	81.8107	127.48	74.2524	72.3894	88.9698	102.862	88.2646	95.3979	103.927	123.182	104.6	102.214	93.6336	107.164	67.0171	77.2474	149.798	87.5538	90.727
[truncated: 45 more columns]

[truncated: 4 more sheets: Figure 8, Figure 9, Figure 10, data not shown]
